# Supplementary material for: Rapid Identification of Novel Immunodominant Proteins and Characterization of a Specific Linear Epitope of Campylobacter jejuni
Source: PLoS One. 2013 May 29;8(5):e65837. doi: 10.1371/journal.pone.0065837 (PMC3667084; doi:10.1371/journal.pone.0065837)
Supplement: Figure S12 — Primers used in this study. The name of each primer, the corresponding target gene or vector and its sequence in 5′ to 3′ direction is given. For each gene, F represents the forward primer and R the reverse. The primers were used for cloning in the In-Fusion SMARTer™ directional cDNA library construction kit. (XLS) [file pone.0065837.s012.xls]

## Sheet: Tabelle1
Name	Sequence (5' - 3')	Target
18A IF linear for	GTTTAAACGAATTCGGGCTC	pFN18A Vector
18A IF linear rev	GGCGATCGCGTTATCGCTCTG	pFN18A Vector
cj0476if F	GATAACGCGATCGCCGTGACTAGAAGCGAAAAAGTTGAGA	cj0476
cj0476if R	CGAATTCGTTTAAACTTATTCAGATTCTTTTTTATTTTT	cj0476
cj1723if F	GATAACGCGATCGCCATGAAAGTAAAATTTATCCCTGT	cj1723
cj1723if R	CGAATTCGTTTAAACCTACGATAAAAGCACCTGGA	cj1723
cj1208if F	GATAACGCGATCGCCATGGAAAAAACAGATTTTAGGGCA	cj1208
cj1208if R	CGAATTCGTTTAAACTCATTGATTTTTTTTGCAACT	cj1208
cj1619if F	GATAACGCGATCGCCATGCAAGAGCTTACTCGCACG	cj1619
cj1619if R	CGAATTCGTTTAAACTTAATTAAGCTCTGATTTTTTAGGC	cj1619
cj0920if F	GATAACGCGATCGCCATGAATGAAAGTGTAGGTTTTGTTG	cj0920
cj0920if R	CGAATTCGTTTAAACTTATCTCGTTAAATGTGCTT	cj0920
cj1380if F	GATAACGCGATCGCCATGAAAAAATTAAGTTTAATTCT	cj1380
cj1380if R	CGAATTCGTTTAAACTTTAATAATAGTTGGAGTAGC	cj1380
cj1381if F	GATAACGCGATCGCCATGTCTAAATTTGCTTTAAT	cj1381
cj1381if R	CGAATTCGTTTAAACTTAAAAATAAAAAAAACTCACT	cj1381
cj0669if F	GATAACGCGATCGCCATGAGTAAATTAGAAATTGT	cj0669
cj0669if R	CGAATTCGTTTAAACTCAATCAAGGAGTTTA	cj0669
cj1624if F	GATAACGCGATCGCCATGAGTAATTTAAGCATTTT	cj1624
cj1624if R	CGAATTCGTTTAAACTTAGCATACTGTTTTTAAATTTGTAGCA	cj1624
cj1320if F	GATAACGCGATCGCCATGTTTAAAAAAGAAATTTCTTTTAT	cj1320
cj1320if R	CGAATTCGTTTAAACTTCCTTTTTATTTGCTATTC	cj1320
cj1485if F	GATAACGCGATCGCCATGAGTAAGGCTTTGGAATATTT	cj1485
cj1485if R	CGAATTCGTTTAAACTCATCCTATATGAAGATGATTTACG	cj1485
cj1486if F	GATAACGCGATCGCCATGATGGAAAATAATAATAGATGCG	cj1486
cj1486if R	CGAATTCGTTTAAACTCATTGTGCTTCCTTTATACTTC	cj1486
cj1487if F	GATAACGCGATCGCCATGCAATGGTTAAATTTAGAAG	cj1487
cj1487if R	CGAATTCGTTTAAACTCATTCACCCCTTGAAAGAGA	cj1487
cj0130if F	GATAACGCGATCGCCATGAAAATAGCAATTATAGGGCTTG	cj0130
cj0130if R	CGAATTCGTTTAAACTTATAAAATTTCTCTTAG	cj0130
cj1366if F	GATAACGCGATCGCCATGTGTGGAATCGTAGGC	cj1366
cj1366if R	CGAATTCGTTTAAACCTATTCTACCGTTACGCTTTTAGCC	cj1366
cj0016if F	GATAACGCGATCGCCATGAGTAAAAAAGCA	cj0016
cj0016if R	CGAATTCGTTTAAACCTAGGACTTATATTTAATCTTATCT	cj0016
cj1575if F	GATAACGCGATCGCCATGAGAAGGGTAGATTTAAGAA	cj1575
cj1575if R	CGAATTCGTTTAAACTACCCTCTCCTTTTTTATAACA	cj1575
cj1576if F	GATAACGCGATCGCCATGCAAATTCCTAGC	cj1576
cj1576if R	CGAATTCGTTTAAACTCATCGATCTATCTCACCT	cj1576
cj1729if F	GATAACGCGATCGCCATGATGAGATCACTTTGGTCTGGCG	cj1729
cj1729if R	CGAATTCGTTTAAACTTATTGTTTAAGCTGGATTAGAGT	cj1729
cj0571if F	GATAACGCGATCGCCATGAAAGAATACGACAAA	cj0571
cj0571if R	CGAATTCGTTTAAACTTATTTAGATAGATTGTTTA	cj0571
cj0926if F	GATAACGCGATCGCCATGTTTACAAACTGGCTT	cj0926
cj0926if R	CGAATTCGTTTAAACTCATAATAATGCCTCAATTTTTGCT	cj0926
cj0927if F	GATAACGCGATCGCCATGATAAAACTAACACAAGAAGAAC	cj0927
cj0927if R	CGAATTCGTTTAAACTTAAATTTCTAAAACACTATAAACT	cj0927
cj0623if F	GATAACGCGATCGCCATGTGTAAAGATTGCGGCTGCTCTA	cj0623
cj0623if R	CGAATTCGTTTAAACTTAAAAAAGCTCCTT	cj0623
cj1138if F	GATAACGCGATCGCCATGAAAACCGTAGGTGTAGT	cj1138
cj1138if R	CGAATTCGTTTAAACTTAATTCCGTAAAGATATTAAAAA	cj1138
